# Supplementary material for: Matrix Metalloproteinase-9 Enhances Osteoclastogenesis: Insights from Transgenic Rabbit Bone Marrow Models and In Vitro Studies
Source: Int J Mol Sci. 2025 Mar 29;26(7):3194. doi: 10.3390/ijms26073194 (PMC11989254; doi:10.3390/ijms26073194)
Supplement: Supplementary file 1 [file ijms-26-03194-s001.zip]

Archive with 1 entries (1 files):
- ijms-3501470-supplementary.pdf
